# Supplementary material for: Barrett’s Epithelium to Esophageal Adenocarcinoma: Is There a “Point of No Return”?
Source: Front Genet. 2021 Sep 17;12:706706. doi: 10.3389/fgene.2021.706706 (PMC8485939; doi:10.3389/fgene.2021.706706)
Supplement: Supplementary Table 4 — List of genes up/down two fold or more in BEC40W compared to BEC20W and their log2 Fold Changes. [file Table_4.XLSX]

## Sheet: stab4
Symbol	BEC40v20_up		Symbol	BEC40v20_down
KRT13	4.4964		GRAPL	-6.18872
TAGLN	3.67233		RPS4Y1	-4.10229
CCDC80	2.83107		USP9Y	-2.89887
HSPA6	2.79576		ZFY	-2.89327
IGFBP3	2.77999		DAZ1	-2.78014
SPANXA1	2.6268		PTX3	-2.71519
SPANXA2	2.619		PODXL	-2.70996
FILIP1L	2.56837		VEPH1	-2.69303
MATN2	2.47062		DAZ2	-2.68969
LOXL4	2.37728		EIF1AY	-2.51082
KRT17	2.25151		VCAN	-2.48743
JUP	2.23615		SPANXB1	-2.43752
NNMT	2.23297		MMP1	-2.37936
GLUL	2.19372		SEMA3A	-2.34104
POM121C	2.1722		DOCK10	-2.3113
SPANXD	2.16408		AGR2	-2.29602
HSPA1A	2.10837		DAZ4	-2.28736
ADM	2.10243		SRGN	-2.27429
TPM1	2.0384		DDX3Y	-2.25048
ID2	2.03674		DAZ3	-2.24974
HSPA1B	2.03457		TNIP3	-2.23374
HAL	1.97943		NAV3	-2.0409
ANGPT1	1.96182		BRCA1	-1.98434
NSUN5P1	1.95113		STAMBPL1	-1.97435
GATSL2	1.90294		SPOCK1	-1.97228
KRT81	1.89439		DPYSL3	-1.96046
STAG3L1	1.89014		ARHGAP18	-1.95147
LRRK2	1.87934		SLC43A3	-1.93486
KLHL4	1.82866		NFE2L3	-1.93412
HSPA7	1.78499		FGFR1	-1.92059
LOX	1.77209		MCM10	-1.82547
TNFSF10	1.77027		SLC8A1	-1.78598
KLHL24	1.731		ANXA6	-1.77247
GADD45B	1.72923		NRP1	-1.76743
LIMCH1	1.70457		CDC6	-1.75776
PPP1R15A	1.7034		BLM	-1.74887
EDN1	1.69993		ZNF518B	-1.73731
HEG1	1.64661		HELLS	-1.68873
SLITRK1	1.60414		EPCAM	-1.68024
YPEL3	1.60155		GDA	-1.66396
TSC22D3	1.59985		MAD2L1	-1.65779
CHAD	1.58307		DTL	-1.65563
ELF3	1.57704		SCG5	-1.64535
TPTE2	1.57195		DSCC1	-1.64152
PDE10A	1.54896		RAD51AP1	-1.64134
SORT1	1.53692		RPL22L1	-1.63686
TRIM29	1.53334		PPP2R2C	-1.63461
SGK1	1.52929		AGPAT9	-1.6318
LCP1	1.523		PBK	-1.6125
TACSTD2	1.51777		ANXA10	-1.60748
PSCA	1.5124		SERPINE2	-1.59382
ACSF2	1.5064		STEAP1	-1.59212
GABARAPL1	1.49672		GINS4	-1.59007
FBXO32	1.49181		PLAT	-1.58744
SPANXC	1.48126		TMPRSS11E	-1.57295
SERPINE1	1.47842		RNU12	-1.57075
VAV3	1.46045		SULF2	-1.5643
CYBRD1	1.45642		SLC2A3	-1.56292
HSPB1	1.43623		IL8	-1.56271
C1R	1.43609		TMEM156	-1.55572
HBP1	1.41046		ARL4C	-1.55437
DNAJB1	1.40511		FGFBP1	-1.51051
FAP	1.40329		MND1	-1.50733
FADS3	1.40123		GFPT2	-1.50134
ZFAND2A	1.38495		GJA1	-1.49152
IL2RG	1.37379		E2F7	-1.48047
RNF152	1.37054		CDCA7	-1.47797
ATF3	1.36893		UTY	-1.47496
ING4	1.36659		THY1	-1.47457
ITGB4	1.36594		RNU11	-1.47109
MXI1	1.36279		NCAPD3	-1.47094
METTL7A	1.3492		GPR110	-1.47069
PIK3IP1	1.34339		FST	-1.46604
KRT86	1.3405		ATP2B1	-1.4647
ZNF714	1.34047		CALB1	-1.46426
NEDD9	1.33695		MCM3	-1.4562
EPHA3	1.32777		CLSPN	-1.45226
CTSH	1.32564		MAGOHB	-1.44556
SYBU	1.32207		CENPK	-1.4376
FAM3C	1.31959		BRCA2	-1.43228
DHRS3	1.31481		CBX5	-1.42192
PBXIP1	1.30759		FAM111B	-1.41945
RND3	1.30521		DHFR	-1.41483
DKK3	1.29063		ESCO2	-1.40914
HES1	1.28813		FIGNL1	-1.4075
KLHL21	1.28305		SERPINA1	-1.39812
FOSB	1.27577		WDR74	-1.39358
TMEM25	1.27536		LMNB1	-1.38992
NUPR1	1.27442		FANCD2	-1.3884
STARD10	1.27225		C1GALT1	-1.37922
IP6K2	1.27092		ZNF558	-1.37264
BCHE	1.26814		GINS1	-1.36169
GBP1	1.26729		CENPN	-1.35748
COL12A1	1.26184		RMI1	-1.35572
JUNB	1.25807		EXO1	-1.35076
CFB	1.25513		ZWILCH	-1.35062
SLC16A4	1.25469		GALC	-1.35026
CLDN1	1.24889		ZWINT	-1.3486
CDK14	1.245		NCAPH	-1.34816
FXYD3	1.24427		XDH	-1.34621
ROBO1	1.24089		NCAPG2	-1.33837
PPL	1.24065		AIMP2	-1.33049
HSD17B2	1.23162		MCM4	-1.32947
DKK1	1.22239		RRM2	-1.32868
GADD45A	1.21681		NRP2	-1.32846
SNCG	1.21576		CDC45	-1.3257
ZNF655	1.21328		SHCBP1	-1.32487
NUCB1	1.21105		DDX11	-1.31987
FOS	1.20999		RAD18	-1.31704
ZNF585A	1.20935		TLR4	-1.31567
DENND3	1.20389		HIST1H2AD	-1.30529
ARHGAP24	1.20353		MKI67	-1.30457
DNAJB2	1.19693		MAP1B	-1.30317
H1F0	1.1947		ARHGDIB	-1.30088
CDH3	1.19437		TDP1	-1.28524
GPRC5A	1.19423		CPVL	-1.28091
KLC3	1.19112		GINS2	-1.27679
CALCOCO1	1.1878		PLCE1	-1.27439
DSC3	1.18449		RPA3	-1.27382
FGD4	1.17868		HIST1H2AJ	-1.27091
CYB5R1	1.17625		TUBA1B	-1.26334
MEGF8	1.173		ANGPTL4	-1.26045
AKAP12	1.16354		TIPIN	-1.2541
SUN2	1.16004		ODC1	-1.25013
RPL13AP20	1.15892		FANCI	-1.24794
PCDH7	1.15709		CSF3	-1.23984
ZNF585B	1.15527		NCAPG	-1.23914
TMEM159	1.15451		TIAM1	-1.23172
APOE	1.15353		PHACTR3	-1.23086
RNF217	1.15293		HIST1H2AM	-1.22915
DBNDD2	1.15226		MCM8	-1.22904
TOB1	1.15197		FARSB	-1.22399
HKR1	1.15097		MELK	-1.22169
CYR61	1.1494		FEN1	-1.22167
SERTAD1	1.14569		TTK	-1.2197
LRP11	1.14108		PDPN	-1.21967
ITPKC	1.13427		MMS22L	-1.21822
FBXO25	1.12869		MT2A	-1.21695
ZNF431	1.1259		NME1	-1.21648
SYT8	1.12446		ABCC3	-1.21432
PRRG4	1.12265		EXOSC8	-1.21277
ZNF17	1.11886		FEZ1	-1.21217
WISP3	1.11397		SLC6A6	-1.20906
CLU	1.10724		ATAD5	-1.20753
HOXA5	1.10633		RFC5	-1.20277
UBE2E2	1.10399		DAPK1	-1.19446
UBXN1	1.10276		SLC20A1	-1.19058
SLC44A5	1.10059		CDKN3	-1.18997
MXD4	1.09524		LPXN	-1.18881
BTG1	1.09448		GRB10	-1.18832
BLVRB	1.09063		HIST1H3D	-1.18629
PDZK1	1.08336		WDHD1	-1.17086
PDLIM1	1.08221		PRIM1	-1.17068
NHLH2	1.08051		ERCC6L	-1.16971
MTUS1	1.0797		BRIX1	-1.16848
A2ML1	1.07948		NT5E	-1.16804
YPEL2	1.07697		FSCN1	-1.16569
EFEMP1	1.07111		EPGN	-1.16239
TXNIP	1.06898		ARHGAP11A	-1.15088
CAPN12	1.0685		CENPJ	-1.14784
PDZK1P1	1.06744		ORC3	-1.14587
STARD5	1.06462		CDK1	-1.14581
TUFT1	1.06334		WDR76	-1.14238
TP53INP1	1.06301		SNRPD1	-1.14223
PLEKHA1	1.06296		HIST1H3F	-1.14216
IKZF2	1.04855		PRIM2	-1.14031
ITGB8	1.04726		EPB41L2	-1.13888
CAPN1	1.04522		MCM6	-1.13801
RIPK4	1.04364		XRCC2	-1.13695
SERPINH1	1.04141		ETV5	-1.1369
NADSYN1	1.04054		CDC7	-1.13217
C11orf80	1.03973		LCTL	-1.13172
RPL13A	1.03949		AMN1	-1.12858
CNTNAP4	1.03866		MYEOV	-1.12507
KRT7	1.0332		UTP15	-1.11813
C5orf38	1.0331		C3orf14	-1.11773
SMEK3P	1.03179		DCBLD2	-1.1151
RNF103	1.03064		HMGA2	-1.11232
DAB2IP	1.0305		ANTXR2	-1.11183
BAG3	1.02883		PLAU	-1.11128
PPP2R2B	1.02816		FAM111A	-1.11059
FN1	1.02764		MCM2	-1.10902
NRCAM	1.02694		ECT2	-1.10862
PROS1	1.02692		LSM5	-1.10269
TMC4	1.02651		CSE1L	-1.10091
RDX	1.02426		RANBP1	-1.10042
SLC7A7	1.02228		CENPE	-1.1004
C7orf60	1.0218		HIST1H2AE	-1.09432
EPS8L2	1.02065		PMS2	-1.09348
KIAA0513	1.0195		ORC6	-1.09123
FLOT1	1.01871		MCTP1	-1.08674
ACTG1	1.0183		BUB1B	-1.08474
SLC38A5	1.01578		HIST1H2AL	-1.08307
IFFO2	1.01538		IL7R	-1.0794
CADPS2	1.01375		ACSL5	-1.07926
CYP2U1	1.01345		HKDC1	-1.07603
ZNF350	1.01295		FSIP2	-1.0744
ACTN4	1.01176		KIF23	-1.07074
DEDD2	1.00686		PNO1	-1.06859
FOXC1	1.00459		CEP55	-1.06727
VGLL3	1.00457		DARS2	-1.067
TCP11L2	1.00023		HIST1H3J	-1.06659
			NAMPT	-1.06592
			UBE2T	-1.06221
			DEPDC1	-1.06216
			DUSP6	-1.06101
			ANLN	-1.06064
			SKA1	-1.05968
			NCEH1	-1.05882
			CENPI	-1.05826
			CLMN	-1.05785
			TIMELESS	-1.05765
			BOLA3	-1.05651
			LARS	-1.05644
			CENPV	-1.05535
			NDC80	-1.05495
			SMC2	-1.05304
			TGM2	-1.05122
			SLC29A1	-1.05079
			EIF2B3	-1.05076
			MCM7	-1.04833
			SGOL2	-1.04594
			PLK4	-1.04474
			ATAD2	-1.0415
			HIST1H2BD	-1.03754
			PDSS1	-1.03674
			B9D1	-1.0324
			MLF1IP	-1.03097
			POLR3G	-1.03081
			SGOL1	-1.02701
			SNRPA1	-1.02689
			PAICS	-1.02661
			C1QBP	-1.02549
			RFC4	-1.02318
			GPR56	-1.02273
			PDE4D	-1.01998
			ABCA10	-1.01923
			KIF15	-1.01703
			COQ2	-1.01632
			POLA2	-1.01484
			SPAG5	-1.01455
			C1orf112	-1.01149
			AKR1B1	-1.00979
			KNTC1	-1.00904
			HIST1H1B	-1.00813
			PRKDC	-1.00697
			EMG1	-1.00542
			BDKRB2	-1.00188
			HIST1H2BG	-1.00167
