# Supplementary material for: Barrett’s Epithelium to Esophageal Adenocarcinoma: Is There a “Point of No Return”?
Source: Front Genet. 2021 Sep 17;12:706706. doi: 10.3389/fgene.2021.706706 (PMC8485939; doi:10.3389/fgene.2021.706706)
Supplement: Supplementary Table 5 — List of genes up/down two fold or more in BEC20W compared to BEC0W and their log2 Fold Changes. [file Table_5.XLSX]

## Sheet: stab5
Symbol	BEC20v00_up		Symbol	BEC20v00_down
GRAPL	5.18957		POM121C	-2.588
SPANXB1	4.32403		GATSL2	-2.48151
AGR2	2.51895		PDPN	-2.44002
HERPUD1	1.98697		NSUN5P1	-2.37833
MAL2	1.97138		STAG3L1	-2.3138
LCP1	1.89475		PIK3IP1	-1.92162
GCLC	1.85289		TXNIP	-1.90311
EPGN	1.61779		CASP14	-1.87507
AKR1C1	1.60146		PDZK1P1	-1.87327
PTX3	1.57976		COL6A2	-1.74539
SLC43A3	1.47119		CHRFAM7A	-1.73469
MANF	1.44623		PDZK1	-1.69869
DDIT3	1.442		FOS	-1.68934
MEST	1.4349		TPM1	-1.68314
HSPA5	1.42538		DKK3	-1.675
FAM129A	1.42193		KRT13	-1.66693
TMPRSS11E	1.41288		FILIP1L	-1.64112
FAM162A	1.39847		POSTN	-1.63798
MT1E	1.39791		ZNF765	-1.63673
EREG	1.38376		DCN	-1.63615
SLC7A11	1.37121		TRPA1	-1.59066
AKR1C2	1.34684		FN1	-1.59014
CCL20	1.34578		LOXL4	-1.58583
MCTP1	1.33785		KRT4	-1.56119
ZNF518B	1.33151		LBH	-1.54505
ODC1	1.33124		KRT14	-1.52858
ZFAND1	1.32873		GPRC5B	-1.51084
S100P	1.31901		SPOCK1	-1.50955
MINA	1.31015		HEG1	-1.4901
HSPA6	1.30605		SERPINE1	-1.46506
PHACTR3	1.30181		TNFSF10	-1.42669
THAP5	1.29167		KRT78	-1.37134
B9D1	1.29001		YPEL3	-1.36445
GCH1	1.28625		LRRN1	-1.3642
ASNS	1.27609		COL7A1	-1.3482
ABHD10	1.27517		INHBA	-1.33609
PSAT1	1.27411		EPS8L2	-1.31622
SLFN11	1.27358		TSPAN2	-1.31283
CYCS	1.27183		TP53INP1	-1.30062
LSM5	1.22823		SOX4	-1.29709
PDSS1	1.22683		C1R	-1.27998
BOLA3	1.22075		MXD4	-1.27757
GCLM	1.2068		FOSB	-1.27134
SEMA3A	1.20649		ITGB4	-1.26206
EPCAM	1.20416		KLHL4	-1.25951
CDC6	1.20099		NNMT	-1.25244
PNO1	1.18346		LRP1	-1.23938
POLR3G	1.17648		COL5A1	-1.22607
BRIX1	1.16527		SSH3	-1.22318
SRXN1	1.16446		COL12A1	-1.20836
CSF3	1.15284		CALB1	-1.20454
NOP16	1.1523		CALCOCO1	-1.19758
KBTBD8	1.14209		CCDC80	-1.19625
CPVL	1.13697		YPEL2	-1.19417
SYT15	1.13441		SPDYE8P	-1.19188
RPL22L1	1.12167		JUNB	-1.18327
SLC30A1	1.11981		KLHL24	-1.18257
CDKN3	1.11637		HSPG2	-1.16893
TUBE1	1.11455		FBXO32	-1.16444
CENPV	1.11035		PRSS23	-1.16297
PNPT1	1.09671		EPHB2	-1.14419
HMOX1	1.07902		PORCN	-1.14072
GJA1	1.07607		TPTE2	-1.13559
UPP1	1.07429		PTK7	-1.13291
ORC3	1.06027		PBXIP1	-1.13139
STAMBPL1	1.04764		AHNAK2	-1.13105
LARP1B	1.04703		PCDH7	-1.13092
PLIN2	1.04479		EFNA1	-1.12638
TRIB3	1.04215		KANK4	-1.12582
AKR1C3	1.04111		SUN2	-1.12578
ARL4A	1.03924		IVNS1ABP	-1.11786
PBK	1.03259		ZNF846	-1.11302
ZCCHC10	1.02835		VPS28	-1.10739
LYAR	1.02584		PHLDA3	-1.105
PREPL	1.0257		XRCC1	-1.08904
SFXN4	1.02105		LTBP2	-1.08869
DNAJB9	1.01796		PMS2P3	-1.08449
DNAJB11	1.01601		KRT16P2	-1.07623
AZGP1	1.00159		C1S	-1.07072
			ZNF345	-1.07058
			APP	-1.06749
			TGM2	-1.06637
			CTSH	-1.05986
			NEDD9	-1.05787
			KRT79	-1.05757
			SMARCD3	-1.05534
			ARRDC4	-1.05449
			SLC9A3R2	-1.0477
			PTPRE	-1.04558
			COL6A1	-1.04079
			TMEM40	-1.03879
			KRT72	-1.02825
			PPP2R2B	-1.02388
			TAPBPL	-1.02163
			MIB2	-1.01529
			COL17A1	-1.01475
			PTMS	-1.01037
			C15orf48	-1.00883
			MEGF8	-1.00234
			PTRF	-1.00164
			NDST1	-1.0012
