# Supplementary material for: Barrett’s Epithelium to Esophageal Adenocarcinoma: Is There a “Point of No Return”?
Source: Front Genet. 2021 Sep 17;12:706706. doi: 10.3389/fgene.2021.706706 (PMC8485939; doi:10.3389/fgene.2021.706706)
Supplement: Supplementary Table 6 — List of genes up/down two fold or more in BEC60W compared to BEC40W and their log2 Fold Changes. [file Table_6.XLSX]

## Sheet: stab6
Symbol	BEC60v40_up		Symbol	BEC60v40_down
B9D1	4.2143		HSPA6	-4.18098
MAPK7	3.82874		KRT13	-3.08583
RNF112	3.44894		IGFBP3	-2.94323
KRT4	3.11763		S100P	-2.59389
KRT72	2.94258		HSPA1B	-2.51168
MFAP4	2.89595		HSPA1A	-2.47044
KRT77	2.65213		ID2	-2.46625
EML3	2.64042		SLC7A11	-2.27715
GRAPL	2.57939		CLDN1	-2.12701
KRT79	2.49288		ZFAND2A	-2.12422
KRT73	2.47236		HSPA7	-2.1242
KRT74	2.47236		AKR1C1	-2.02292
KRT3	2.39397		AKR1C2	-2.01053
KRT1	2.26058		MTUS1	-1.87114
KRT2	2.26058		NUPR1	-1.85182
TAF6L	2.23338		ANGPT1	-1.82508
ROM1	2.22893		SERPINB2	-1.78175
KRT76	2.18268		SERPINB10	-1.77392
KRT78	2.0962		HMOX1	-1.76853
KRT71	2.09609		HAL	-1.74211
BSCL2	1.94544		DNAJB4	-1.73158
ANGPTL4	1.92571		HSPH1	-1.61814
POTEF	1.87146		SPANXA2	-1.5751
FAM111B	1.74735		SPANXA1	-1.57486
SLC47A1	1.69852		TPTE2	-1.56264
KRT75	1.62899		SPANXD	-1.55662
ZBTB3	1.62038		GCLC	-1.54385
B3GAT3	1.5912		SLC20A2	-1.5207
UBE2E2	1.55814		MAP2	-1.50604
TUT1	1.5388		DNAJB1	-1.47315
HELLS	1.50704		CLU	-1.44631
CDCA7	1.49744		CFB	-1.44589
DNAJC12	1.49119		IL20RB	-1.43902
NXF1	1.47114		TXNRD1	-1.43194
LMNB1	1.4395		PSCA	-1.42736
GINS1	1.41959		LCN2	-1.41342
RAD51AP1	1.40091		HBEGF	-1.4099
COCH	1.38292		ELF3	-1.39714
BRCA1	1.34684		PPP1R15A	-1.39564
MCM10	1.34213		HLA-J	-1.37155
PRKAA2	1.32701		TNFSF10	-1.35696
EPN2	1.32369		AKR1C3	-1.34641
MKI67	1.32324		CCDC80	-1.31901
ZWINT	1.30555		PSAT1	-1.31065
SLFN11	1.30137		RARRES3	-1.30259
PBK	1.29619		ERRFI1	-1.28328
ZNF85	1.27768		GLUL	-1.26744
WDR74	1.25647		FYB	-1.26585
GNG3	1.24153		TSC22D3	-1.26275
EPHA3	1.22425		TRIB3	-1.25866
COMMD4	1.2056		SPANXC	-1.25701
BLM	1.20507		TSPYL2	-1.25645
KIF15	1.19345		BAG3	-1.25316
GJA1	1.18757		IFRD1	-1.24525
SNX10	1.1774		CLK1	-1.23896
DAPK1	1.16095		STOM	-1.22604
NCAPH	1.13826		EIF5	-1.21798
IL8	1.13173		CBX4	-1.21795
NCAPG2	1.11686		SLC1A3	-1.21356
ESCO2	1.11235		GATSL2	-1.20717
CDC45	1.1073		PPP2R2B	-1.20304
TMEM179B	1.10086		DDIT3	-1.19756
NCAPG	1.09308		DNAJA4	-1.1924
KIF23	1.08673		NSUN5P1	-1.18339
ENO2	1.08322		SERPINB3	-1.1772
BUB1B	1.08242		CTH	-1.17182
TMEM223	1.07355		VAV3	-1.16015
BRCA2	1.07185		PCDH1	-1.15371
TTC9C	1.06301		POM121C	-1.1529
KIF2C	1.05969		ID1	-1.13727
MCM7	1.05809		LOXL4	-1.13314
ATAD2	1.05245		GCLM	-1.12769
CLSPN	1.05186		MXD1	-1.11419
ARHGAP11A	1.0467		FKBP4	-1.11342
RRM2	1.02478		STAG3L1	-1.10223
CENPF	1.02471		BMP2	-1.09974
TOP2A	1.02248		PPL	-1.08597
POLA2	1.02028		ASNS	-1.0807
RACGAP1	1.02017		CPA4	-1.08047
MCM5	1.01864		OTOA	-1.07662
TTK	1.01699		FTL	-1.07606
WDR76	1.01004		CITED2	-1.07101
NDC80	1.00721		DDIT4	-1.06225
HIST1H2AH	1.00434		SYT15	-1.0559
MCM3	1.00101		SCEL	-1.04971
			GPR1	-1.03664
			ABHD5	-1.03546
			HSD17B2	-1.0325
			SLC22A3	-1.03065
			SQSTM1	-1.02853
			TRIB1	-1.02798
			BAG1	-1.0152
			CLIP4	-1.00513
			FAM3C	-1.00383
			MAOA	-1.00296
